# Supplementary material for: Enlarged Perivascular Spaces (EPVS) and the Risk of Amyotrophic Lateral Sclerosis (ALS): Evidence for Overlapping Genetic Signals in White Matter Without Causal Links
Source: Brain Sci. 2026 Jan 28;16(2):144. doi: 10.3390/brainsci16020144 (PMC12938650; doi:10.3390/brainsci16020144)
Supplement: Supplementary file 1 [file brainsci-16-00144-s001.zip]

Archive with 1 entries (1 files):
- brainsci-4079845-supplementary.pdf
